# Supplementary material for: Correlation between national surveillance and search engine query data on respiratory syncytial virus infections in Japan
Source: BMC Public Health. 2022 Aug 9;22:1517. doi: 10.1186/s12889-022-13899-y (PMC9363139; doi:10.1186/s12889-022-13899-y)
Supplement: Supplementary file 1 — Additional file 1. Relative search volume on Google Trends and sentinel surveillance data for 2018, 2019, 2020, and 2021 were shown in the supplementary data. The Google Trends data and surveillance data were available from January 1, 2018, to November 14, 2021, and from February 26, 2018, to September 12, 2021. The sentinel surveillance data were expressed as the number of laboratory-confirmed cases per sentinel site. NA: not available. [file 12889_2022_13899_MOESM1_ESM.xlsx]

## Sheet: data
	2018	2018	2019	2019	2020	2020	2021	2021
Week	Sentinel surveillance	Google Trends	Sentinel surveillance	Google Trends	Sentinel surveillance	Google Trends	Sentinel surveillance	Google Trends
1	NA	4	0.3	5	0.22	3	0.08	3
2	NA	9	0.39	4	0.32	4	0.1	3
3	NA	3	0.36	3	0.27	5	0.21	2
4	NA	4	0.43	5	0.33	4	0.24	5
5	NA	5	0.4	5	0.35	5	0.25	5
6	NA	5	0.42	4	0.32	6	0.27	3
7	NA	4	0.41	6	0.27	3	0.33	4
8	NA	4	0.44	3	0.29	4	0.41	4
9	0.38	4	0.47	5	0.28	5	0.44	7
10	0.41	3	0.46	4	0.27	9	0.58	7
11	0.44	5	0.49	7	0.24	5	0.58	6
12	0.38	3	0.5	5	0.16	4	0.69	6
13	0.36	3	0.49	4	0.11	3	0.74	9
14	0.32	3	0.44	7	0.11	2	0.81	11
15	0.4	4	0.52	7	0.09	3	1.12	16
16	0.41	6	0.58	8	0.08	1	1.39	18
17	0.38	3	0.56	5	0.04	2	1.2	16
18	0.23	3	0.24	4	0.02	1	0.86	19
19	0.25	4	0.25	4	0.01	2	1	23
20	0.3	4	0.27	5	0.01	2	1.82	37
21	0.3	6	0.32	5	0	1	2.49	33
22	0.29	3	0.24	5	0.01	2	2.56	52
23	0.3	4	0.21	4	0.01	1	2.62	70
24	0.34	6	0.26	3	0.01	1	3.05	59
25	0.36	5	0.29	3	0.01	1	3.87	60
26	0.39	6	0.32	6	0.01	1	4.13	76
27	0.46	8	0.4	5	0.01	1	5.04	100
28	0.7	8	0.62	7	0.01	1	5.99	86
29	0.76	10	0.66	7	0.02	1	4.64	62
30	0.97	11	1.01	13	0.01	2	4.03	52
31	1.33	15	1.4	16	0.02	1	3.63	36
32	1.37	11	1.67	12	0.03	1	2.46	28
33	1.34	10	1.32	15	0.02	1	2	24
34	1.34	14	1.37	18	0.03	2	2.08	20
35	2.11	18	2.43	26	0.03	1	1.87	15
36	2.39	20	3.12	30	0.06	2	1.47	13
37	2.46	17	3.45	28	0.05	2	1.11	7
38	2.11	14	2.91	27	0.07	2	0.76	7
39	1.7	14	2.36	18	0.07	1	0.54	5
40	1.58	13	2.07	14	0.07	2	0.48	5
41	1.15	9	1.84	12	0.1	3	0.43	6
42	0.98	8	1.23	8	0.09	2	0.36	5
43	0.87	6	1	11	0.1	2	0.3	4
44	0.62	7	0.88	8	0.12	3	0.25	4
45	0.6	7	0.66	8	0.11	3	NA	6
46	0.56	7	0.58	6	0.1	4	NA	NA
47	0.5	5	0.51	6	0.1	3	NA	NA
48	0.5	6	0.52	4	0.1	2	NA	NA
49	0.51	5	0.5	8	0.1	2	NA	NA
50	0.54	6	0.51	7	0.12	2	NA	NA
51	0.55	7	0.54	5	0.13	2	NA	NA
52	0.55	3	0.56	3	0.14	2	NA	NA
53	NA	NA	NA	NA	0.09	2	NA	NA
